# Supplementary material for: The CaMKII/MLC1 Axis Confers Ca2+-Dependence to Volume-Regulated Anion Channels (VRAC) in Astrocytes
Source: Cells. 2022 Aug 26;11(17):2656. doi: 10.3390/cells11172656 (PMC9454758; doi:10.3390/cells11172656)
Supplement: Supplementary file 1 [file cells-11-02656-s001.zip]

Archive with 1 entries (1 files):
- cells-1830475-supplementary.pdf
